# Supplementary material for: TriTrap: A Robotic Gripper Inspired by Insect Tarsal Chains
Source: Biomimetics (Basel). 2024 Feb 26;9(3):142. doi: 10.3390/biomimetics9030142 (PMC10968058; doi:10.3390/biomimetics9030142)
Supplement: Supplementary file 1 [file biomimetics-09-00142-s001.zip]

Archive with 7 entries (6 files):
- biomimetics-2846187-supplementary/
- biomimetics-2846187-supplementary/Boiler.mp4
- biomimetics-2846187-supplementary/Bottle.mp4
- biomimetics-2846187-supplementary/Grill Attachment.mp4
- biomimetics-2846187-supplementary/Keyboard.mp4
- biomimetics-2846187-supplementary/Styro.mp4
- biomimetics-2846187-supplementary/Textile Bag.mp4
